# Supplementary material for: Five Fungal Pathogens Are Responsible for Bayberry Twig Blight and Fungicides Were Screened for Disease Control
Source: Microorganisms. 2020 May 8;8(5):689. doi: 10.3390/microorganisms8050689 (PMC7284972; doi:10.3390/microorganisms8050689)
Supplement: Supplementary file 1 [file microorganisms-08-00689-s001.zip]

Archive with 1 entries (1 files):
- microorganisms-760687-supplementary.docx
